# Supplementary material for: Mining of co-expression genes in response to cold stress at maize (Zea mays L.) germination and sprouting stages by weighted gene co-expression networks analysis
Source: PeerJ. 2025 Mar 11;13:e19124. doi: 10.7717/peerj.19124 (PMC11908442; doi:10.7717/peerj.19124)
Supplement: Supplemental Information 12 [file peerj-13-19124-s012.r]

library(WGCNA)
library(tidyverse)
library(cowplot)
library(FactoMineR)
library(factoextra) 
library(gplots)
library(ggpubr)
library(grid)
library(gridExtra) 

fpkm00 <- read.table("6.fpkm.txt",header = T)
### ºÏ²¢¾ßÓÐÏàÍ¬»ùÒòÃûµÄÐÐ
table(duplicated(fpkm00$gene_id)) #Í³¼ÆÖØ¸´»ùÒòÃûµÄ»ùÒò
gene <- fpkm00$gene_id ; fpkm00 <- fpkm00[,-1]
fpkm0 <- aggregate(fpkm00, by=list(gene), FUN=sum)
fpkm <- column_to_rownames(fpkm0,"Group.1")
data <- log2(fpkm+1)
### É¸Ñ¡MADÇ°5000µÄ»ùÒò
keep_data <- data[order(apply(data,1,mad), decreasing = T)[1:5000],]

### ´´½¨datTraits£¬°üº¬·Ö×é¡¢±íÐÍµÈÐÅÏ¢
datTraits <- data.frame(row.names = colnames(data),group=colnames(data))
#fix(datTraits)

### ¸ø·Ö×é¼ÓÉÏ±àºÅ
grouptype <- data.frame(group=sort(unique(datTraits$group)),
                        groupNo=1:length(unique(datTraits$group)))
# fix(grouptype)
datTraits$groupNo = "NA"
for(i in 1:nrow(grouptype)){
  datTraits[which(datTraits$group == grouptype$group[i]),'groupNo'] <- grouptype$groupNo[i]}
fix(datTraits)
datTraits
### ×ªÖÃ
datExpr0 <- as.data.frame(t(keep_data))
### ÅÐ¶ÏÊý¾ÝÖÊÁ¿--È±Ê§Öµ
gsg <- goodSamplesGenes(datExpr0,verbose = 3)
gsg$allOK
if (!gsg$allOK){
  # Optionally, print the gene and sample names that were removed:
  if (sum(!gsg$goodGenes)>0)
    printFlush(paste("Removing genes:", paste(names(datExpr0)[!gsg$goodGenes],
                                              collapse = ", ")));
  if (sum(!gsg$goodSamples)>0)
    printFlush(paste("Removing samples:",
                     paste(rownames(datExpr0)[!gsg$goodSamples], collapse = ", ")));
  # Remove the offending genes and samples from the data:
  datExpr0 = datExpr0[gsg$goodSamples, gsg$goodGenes]
}
gsg <- goodSamplesGenes(datExpr0,verbose = 3)
gsg$allOK

### »æÖÆÑùÆ·µÄÏµÍ³¾ÛÀàÊ÷
if(T){
  #Õë¶ÔÑù±¾×ö¾ÛÀàÊ÷
  sampleTree <- hclust(dist(datExpr0), method = "average")
  par(mar = c(0,5,2,0))
  plot(sampleTree, main = "Sample clustering", sub="", xlab="", cex.lab = 2, 
       cex.axis = 1, cex.main = 1,cex.lab=1)
  ## ÈôÑù±¾ÓÐÐÔ×´¡¢±íÐÍ£¬¿ÉÒÔÌí¼Ó¶ÔÓ¦ÑÕÉ«£¬²é¿´ÊÇ·ñ¾ÛÀàºÏÀí
  sample_colors <- numbers2colors(as.numeric(factor(datTraits$group)), 
                                  colors = rainbow(length(table(datTraits$group))), 
                                  signed = FALSE)
  ## »æÖÆÑùÆ·µÄÏµÍ³¾ÛÀàÊ÷¼°¶ÔÓ¦ÐÔ×´
  par(mar = c(1,4,3,1),cex=0.8)
  pdf("step1_Sample dendrogram and trait.pdf",width = 8,height = 6)
  plotDendroAndColors(sampleTree, sample_colors,
                      groupLabels = "trait",
                      cex.dendroLabels = 0.8,
                      marAll = c(1, 4, 3, 1),
                      cex.rowText = 0.01,
                      main = "Sample dendrogram and trait" )
  ## Plot a line to show the cut
  # abline(h = 23500, col = "red") #¸ù¾ÝÊµ¼ÊÇé¿ö¶ø¶¨
  dev.off()
}

##Èô´æÔÚÏÔÖøÀëÈºµã£»ÌÞ³ýµô
if(F){
  clust <- cutreeStatic(sampleTree, cutHeight = 23500, minSize = 10) # cutHeight¸ù¾ÝÊµ¼ÊÇé¿ö¶ø¶¨
  table(clust)
  keepSamples <- (clust==1)
  datExpr0 <- datExpr0[keepSamples, ]
  datTraits <- datTraits[keepSamples,]
  dim(datExpr0) 
}

### ÅÐ¶ÏÊý¾ÝÖÊÁ¿ : PCA½øÐÐ·Ö×é²é¿´
#rm(list = ls())  
#load("step1_input.Rdata")
group_list <- datTraits$group
dat.pca <- PCA(datExpr0, graph = F) 
pca <- fviz_pca_ind(dat.pca,
                    title = "Principal Component Analysis",
                    legend.title = "Groups",
                    geom.ind = c("point","text"), #"point","text"
                    pointsize = 2,
                    labelsize = 4,
                    repel = TRUE, #±êÇ©²»ÖØµþ
                    col.ind = group_list, # ·Ö×éÉÏÉ«
                    axes.linetype=NA,  # remove axeslines
                    mean.point=F#È¥³ý·Ö×éÖÐÐÄµã
) +
  theme(legend.position = "none")+  # "none" REMOVE legend
  coord_fixed(ratio = 1) #×ø±êÖáµÄ×Ýºá±È
pca
ggsave(pca,filename= "step1_Sample PCA analysis.pdf", width = 5, height = 5)

##±£´æÊý¾Ý
datExpr <- datExpr0
nGenes <- ncol(datExpr)
nSamples <- nrow(datExpr)
R.sq_cutoff = 0.8  #ÉèÖÃR^2 cut-off£¬Ä¬ÈÏÎª0.85
if(T){
  # Call the network topology analysis function
  #ÉèÖÃpower²ÎÊýÑ¡Ôñ·¶Î§
  powers <- c(seq(1,20,by = 1), seq(22,30,by = 2)) 
  sft <- pickSoftThreshold(datExpr, 
                           networkType = "unsigned",
                           powerVector = powers, 
                           RsquaredCut = R.sq_cutoff,  
                           verbose = 5)
  #SFT.R.sq > 0.8 , slope ¡Ö -1
  pdf("step2_power-value.pdf",width = 16,height = 12)
  # Plot the results: Ñ°ÕÒ¹Õµã£¬È·ÈÏ×îÖÕpowerÈ¡Öµ
  par(mfrow = c(1,2));
  cex1 = 0.9;
  # Scale-free topology fit index as a function of the soft-thresholding power
  plot(sft$fitIndices[,1], -sign(sft$fitIndices[,3])*sft$fitIndices[,2],
       xlab="Soft Threshold (power)",ylab="Scale Free Topology Model Fit,signed R^2",type="n")
  text(sft$fitIndices[,1], -sign(sft$fitIndices[,3])*sft$fitIndices[,2],
       labels=powers,cex=cex1,col="red")
  # this line corresponds to using an R^2 cut-off of h
  abline(h=R.sq_cutoff ,col="red")
  # Mean connectivity as a function of the soft-thresholding power
  plot(sft$fitIndices[,1], sft$fitIndices[,5],
       xlab="Soft Threshold (power)",ylab="Mean Connectivity", type="n")
  text(sft$fitIndices[,1], sft$fitIndices[,5], labels=powers, cex=cex1,col="red")
  abline(h=100,col="red")
  dev.off()
}

sft$powerEstimate  #²é¿´¹À¼ÆµÄ×î¼Ñpower
# power = sft$powerEstimate
power = 28

# ÈôÎÞÏòÍøÂçÔÚpowerÐ¡ÓÚ15»òÓÐÏòÍøÂçpowerÐ¡ÓÚ30ÄÚ£¬Ã»ÓÐÒ»¸öpowerÖµÊ¹
# ÎÞ±ê¶ÈÍøÂçÍ¼Æ×½á¹¹R^2´ïµ½0.8ÇÒÆ½¾ùÁ¬½Ó¶ÈÔÚ100ÒÔÏÂ£¬¿ÉÄÜÊÇÓÉÓÚ
# ²¿·ÖÑùÆ·ÓëÆäËûÑùÆ·²î±ðÌ«´ó¡£Õâ¿ÉÄÜÓÉÅú´ÎÐ§Ó¦¡¢ÑùÆ·ÒìÖÊÐÔ»òÊµÑéÌõ¼þ¶Ô
# ±í´ïÓ°ÏìÌ«´óµÈÔì³É¡£¿ÉÒÔÍ¨¹ý»æÖÆÑùÆ·¾ÛÀà²é¿´·Ö×éÐÅÏ¢ºÍÓÐÎÞÒì³£ÑùÆ·¡£
# Èç¹ûÕâÈ·ÊµÊÇÓÉÓÐÒâÒåµÄÉúÎï±ä»¯ÒýÆðµÄ£¬Ò²¿ÉÒÔÊ¹ÓÃÏÂÃæµÄ¾­ÑépowerÖµ¡£
if(is.na(power)){
  # ¹Ù·½ÍÆ¼ö "signed" »ò "signed hybrid"
  # ÎªÓëÔ­ÎÄµµÒ»ÖÂ£¬¹ÊÎ´ÐÞ¸Ä
  type = "unsigned"
  nSamples=nrow(datExpr)
  power = ifelse(nSamples<20, ifelse(type == "unsigned", 9, 18),
                 ifelse(nSamples<30, ifelse(type == "unsigned", 8, 16),
                        ifelse(nSamples<40, ifelse(type == "unsigned", 7, 14),
                               ifelse(type == "unsigned", 6, 12))      
                 )
  )
}
if(T){
  net <- blockwiseModules(
    datExpr,
    power = power,
    maxBlockSize = ncol(datExpr),
    corType = "pearson", #Ä¬ÈÏÎª"pearson","bicor"Ôò¸üÄÜ¿¼ÂÇÀëÈºµãµÄÓ°Ïì
    networkType = "unsigned",
    TOMType = "unsigned", 
    minModuleSize = 30,    ##Ô½´óÄ£¿éÔ½ÉÙ
    mergeCutHeight = 0.25, ##Ô½´óÄ£¿éÔ½ÉÙ
    numericLabels = TRUE, 
    saveTOMs = F,
    verbose = 3
  )
  table(net$colors) 
  # power: ÉÏÒ»²½¼ÆËãµÄÈíãÐÖµ
  # maxBlockSize:¼ÆËã»úÄÜ´¦ÀíµÄ×î´óÄ£¿éµÄ»ùÒòÊýÁ¿(Ä¬ÈÏ5000),16GÄÚ´æ¿ÉÒÔ´¦Àí2Íò¸ö£¬
  # ¼ÆËã×ÊÔ´ÔÊÐíµÄÇé¿öÏÂ×îºÃ·ÅÔÚÒ»¸öblockÀïÃæ¡£
  # corType£º¼ÆËãÏà¹ØÐÔµÄ·½·¨£»¿ÉÑ¡pearson(Ä¬ÈÏ)£¬bicor¡£ºóÕß¸üÄÜ¿¼ÂÇÀëÈºµãµÄÓ°Ïì¡£
  # networkType:¼ÆËãÁÚ½Ó¾ØÕóÊ±£¬ÊÇ·ñ¿¼ÂÇÕý¸ºÏà¹ØÐÔ£»Ä¬ÈÏÎª"unsigned",¿ÉÑ¡"signed", "signed hybrid"
  # TOMType£º¼ÆËãTOM¾ØÕóÊ±£¬ÊÇ·ñ¿¼ÂÇÕý¸ºÏà¹ØÐÔ£»Ä¬ÈÏÎª"signed",¿ÉÑ¡"unsigned"¡£µ«ÊÇ¸ù¾ÝÃÝÂÉ×ª»»µÄÁÚ½Ó¾ØÕó(È¨ÖØ)µÄ·Ç¸ºÐÔ£¬ËùÒÔÈÏÎªÕâÀïÑ¡Ôñ"signed"Ò²Ã»ÓÐÌ«¶àµÄÒâÒå¡£
  # numericLabels: ·µ»ØÊý×Ö¶ø²»ÊÇÑÕÉ«×÷ÎªÄ£¿éµÄÃû×Ö£¬ºóÃæ¿ÉÒÔÔÙ×ª»»ÎªÑÕÉ«
  # saveTOMs£º×îºÄ·ÑÊ±¼äµÄ¼ÆËã£¬¿É´æ´¢ÆðÀ´¹©ºóÐøÊ¹ÓÃ£¬
  # mergeCutHeight: ºÏ²¢Ä£¿éµÄãÐÖµ£¬Ô½´óÄ£¿éÔ½ÉÙ,Ò»°ãÎª0.25
  # minModuleSize: Ã¿¸öÄ£¿éÀï×îÉÙ·Å¶àÉÙ¸ö»ùÒò£¬Éè¶¨Ô½´óÄ£¿éÔ½ÉÙ
  # Êä³ö½á¹û¸ù¾ÝÄ£¿éÖÐ»ùÒòÊýÄ¿µÄ¶àÉÙ£¬½µÐòÅÅÁÐ£¬ÒÀ´Î±àºÅÎª `1-×î´óÄ£¿éÊý`¡£
  # **0 (grey)**±íÊ¾**Î´**·ÖÈëÈÎºÎÄ£¿éµÄ»ùÒò¡£
}

## Ä£¿é¿ÉÊÓ»¯£¬²ã¼¶¾ÛÀàÊ÷Õ¹Ê¾¸÷¸öÄ£¿é
if(T){
  # Convert labels to colors for plotting
  moduleColors <- labels2colors(net$colors)
  table(moduleColors)
  # Plot the dendrogram and the module colors underneath
  pdf("step3_genes-modules_ClusterDendrogram.pdf",width = 16,height = 12)
  plotDendroAndColors(net$dendrograms[[1]], moduleColors[net$blockGenes[[1]]],
                      "Module colors",
                      dendroLabels = FALSE, hang = 0.03,
                      addGuide = TRUE, guideHang = 0.05)
  dev.off()
}
## Ä£¿éÓë±íÐÍµÄÏà¹ØÐÔÈÈÍ¼
if(T){
  datTraits$group <- as.factor(datTraits$group)
  design <- model.matrix(~0+datTraits$group)
  colnames(design) <- levels(datTraits$group) #get the group
  MES0 <- moduleEigengenes(datExpr,moduleColors)$eigengenes  #Calculate module eigengenes.
  MEs <- orderMEs(MES0)  #Put close eigenvectors next to each other
  moduleTraitCor <- cor(MEs,design,use = "p")
  moduleTraitPvalue <- corPvalueStudent(moduleTraitCor,nSamples)
  textMatrix <- paste0(signif(moduleTraitCor,2),"\n(",
                       signif(moduleTraitPvalue,1),")")
  dim(textMatrix) <- dim(moduleTraitCor)
  
  pdf("step4_Module-trait-relationship_heatmap.pdf",
      width = 2*length(colnames(design)), 
      height = 0.6*length(names(MEs)) )
  par(mar=c(5, 9, 3, 3)) #Áô°×£ºÏÂ¡¢×ó¡¢ÉÏ¡¢ÓÒ
  labeledHeatmap(Matrix = moduleTraitCor,
                 xLabels = colnames(design),
                 yLabels = names(MEs),
                 ySymbols = names(MEs),
                 colorLabels = F,
                 colors = blueWhiteRed(50),
                 textMatrix = textMatrix,
                 setStdMargins = F,
                 cex.text = 0.5,
                 zlim = c(-1,1), 
                 main = "Module-trait relationships")
  dev.off()
  save(design, file = "step4_design.Rdata")
}


### Ä£¿éÓë±íÐÍµÄÏà¹ØÐÔboxplotÍ¼ 
if(T){
  mes_group <- merge(MEs,datTraits,by="row.names") 
  draw_ggboxplot <- function(data,Module="Module",group="group"){
    ggboxplot(data,x=group, y=Module,
              ylab = paste0(Module),
              xlab = group,
              fill = group,
              palette = "jco",
              #add="jitter",
              legend = "") +stat_compare_means()
  }
  # ÅúÁ¿»­boxplot
  colorNames <- names(MEs)
  pdf("step4_Module-trait-relationship_boxplot.pdf", width = 7.5,height = 1.6*ncol(MEs))
  p <- lapply(colorNames,function(x) {
    draw_ggboxplot(mes_group, Module = x, group = "group")
  })
  do.call(grid.arrange,c(p,ncol=2)) #ÅÅ²¼ÎªÃ¿ÐÐ2¸ö
  dev.off()
}


### »ùÒòÓëÄ£¿é¡¢±íÐÍµÄÏà¹ØÐÔÉ¢µãÍ¼
#ËùÓÐµÄÄ£¿é¶¼¿ÉÒÔ¸ú»ùÒòËã³öÏà¹ØÏµÊý£¬ËùÓÐµÄÁ¬ÐøÐÍÐÔ×´Ò²¿ÉÒÔ¸ú»ùÒòËã³öÏà¹ØÏµÊý£¬ 
#Èç¹û¸úÐÔ×´ÏÔÖøÏà¹ØµÄ»ùÒòÒ²¸úÄ³¸öÄ£¿éÏÔÖøÏà¹Ø£¬ÄÇÃ´ÕâÐ©»ùÒò¿ÉÄÜ¾Í·Ç³£ÖØÒª¡£

# Ñ¡ÔñÀëÉ¢ÐÔ×´µÄ±íÐÍ
levels(datTraits$group)
choose_group <- "Sdg8"  

if(T){
  modNames <- substring(names(MEs), 3)
  
  ### ¼ÆËãÄ£¿éÓë»ùÒòµÄÏà¹ØÐÔ¾ØÕó 
  ## Module Membership: Ä£¿éÄÚ»ùÒò±í´ïÓëÄ£¿éÌØÕ÷ÖµµÄÏà¹ØÐÔ
  geneModuleMembership <- as.data.frame(cor(datExpr, MEs, use = "p"))
  MMPvalue <- as.data.frame(corPvalueStudent(as.matrix(geneModuleMembership), nSamples))
  names(geneModuleMembership) <- paste0("MM", modNames)
  names(MMPvalue) <- paste0("p.MM", modNames)
  
  ###  ¼ÆËãÐÔ×´Óë»ùÒòµÄÏà¹ØÐÔ¾ØÕó 
  ## Gene significance£¬GS£º±È½ÏÑù±¾Ä³¸ö»ùÒòÓë¶ÔÓ¦±íÐÍµÄÏà¹ØÐÔ
  ## Á¬ÐøÐÍÐÔ×´
  # trait <- datTraits$groupNo  
  ## ·ÇÁ¬ÐøÐÍÐÔ×´£¬Ðè×ªÎª0-1¾ØÕó, ÒÑ´æÓÚdesignÖÐ
  trait <- as.data.frame(design[,choose_group])
  
  geneTraitSignificance <- as.data.frame(cor(datExpr,trait,use = "p"))
  GSPvalue <- as.data.frame(corPvalueStudent(as.matrix(geneTraitSignificance),nSamples))
  names(geneTraitSignificance) <- paste0("GS")
  names(GSPvalue) <- paste0("GS")
  
  ### ¿ÉÊÓ»¯»ùÒòÓëÄ£¿é¡¢±íÐÍµÄÏà¹ØÐÔ.
  #selectModule<-c("blue","green","purple","grey")  ##¿ÉÒÔÑ¡Ôñ×Ô¼ºÏëÒªµÄÄ£¿é
  selectModule <- modNames  ## È«²¿Ä£¿éÅúÁ¿×÷Í¼
  pdf("step4_gene-Module-trait-significance.pdf",width=7, height=1.5*ncol(MEs))
  par(mfrow=c(ceiling(length(selectModule)/2),2)) #ÅúÁ¿×÷Í¼¿ªÊ¼
  for(module in selectModule){
    column <- match(module,selectModule)
    print(module)
    moduleGenes <- moduleColors==module
    verboseScatterplot(abs(geneModuleMembership[moduleGenes, column]),
                       abs(geneTraitSignificance[moduleGenes, 1]),
                       xlab = paste("Module Membership in", module, "module"),
                       ylab = "Gene significance for trait",
                       main = paste("Module membership vs. gene significance\n"),
                       cex.main = 1.2, cex.lab = 1.2, cex.axis = 1.2, col = module)
  }
  dev.off()
}
if(T){
  TOM=TOMsimilarityFromExpr(datExpr,power=power)
  dissTOM=1-TOM
  ## draw all genes 
  if(T){
    geneTree = net$dendrograms[[1]]
    plotTOM = dissTOM^7
    diag(plotTOM)=NA
    png("step5_TOMplot_Network-heatmap.png",width = 800, height=600) 
    TOMplot(plotTOM,geneTree,moduleColors,
            col=gplots::colorpanel(250,'red',"orange",'lemonchiffon'),
            main="Network heapmap plot")
    dev.off()
  }
  ### draw selected genes to save time...just for test...
  if(T){
    nSelect =0.1*nGenes
    set.seed(123)
    select=sample(nGenes,size = nSelect)
    selectTOM = dissTOM[select,select]
    selectTree = hclust(as.dist(selectTOM),method = "average")
    selectColors = moduleColors[select]
    plotDiss=selectTOM^7
    diag(plotDiss)=NA
    pdf("step5_select_TOMplot_Network-heatmap.pdf",width=8, height=6)
    TOMplot(plotDiss,selectTree,selectColors,
            col=gplots::colorpanel(250,'red',"orange",'lemonchiffon'),
            main="Network heapmap plot of selected gene")
    dev.off()
  }
}


### Ä£¿éÏà¹ØÐÔÕ¹Ê¾ Eigengene-adjacency-heatmap
if(T){
  MEs = moduleEigengenes(datExpr,moduleColors)$eigengenes
  MET = orderMEs(MEs)
  # ÈôÌí¼Ó±íÐÍÊý¾Ý
  if(T){
    ## Á¬ÐøÐÍÐÔ×´
    # MET = orderMEs(cbind(MEs,datTraits$groupNo))
    ## ·ÇÁ¬ÐøÐÍÐÔ×´£¬Ðè½«ÊÇ·ñÊôÓÚÕâ¸ö±íÐÍ½øÐÐ0,1ÊýÖµ»¯£¬ÒÑ´æÓÚdesignÖÐ
    design
    focus_S = as.data.frame(design[,2])
    names(focus_S) = "focus_S"
    # Add the weight to existing module eigengenes
    MET = orderMEs(cbind(MEs, focus_S))
  }
  pdf("step5_module_cor_Eigengene-dendrogram.pdf",width = 8,height = 10)
  plotEigengeneNetworks(MET, setLabels="", 
                        marDendro = c(0,4,1,4),  # Áô°×£ºÏÂÓÒÉÏ×ó
                        marHeatmap = c(5,5,1,2), # Áô°×£ºÏÂÓÒÉÏ×ó
                        cex.lab = 0.8,
                        xLabelsAngle = 90)
  dev.off()
}
table(moduleColors)

module = "blue"
### ¸ÐÐËÈ¤Ä£¿é»­ÈÈÍ¼ 
if(T){
  dat=datExpr[,moduleColors==module]
  library(pheatmap)
  n=t(scale(dat)) #¶Ô»ùÒò×öscale£¬²¢×ªÖÃ±í´ï¾ØÕóÎªÐÐÎª»ùÒò¡¢ÁÐÎªÑù±¾ÐÎÊ½
  # n[n>2]=2 
  # n[n< -2]= -2
  # n[1:4,1:4]
  
  group_list=datTraits$group
  ac=data.frame(g=group_list)
  rownames(ac)=colnames(n)
  
  pheatmap::pheatmap(n,
                     fontsize = 8,
                     show_colnames =T,
                     show_rownames = F,
                     cluster_cols = T,
                     annotation_col =ac,
                     width = 8,
                     height = 6,
                     angle_col=45,
                     main = paste0("module_",module,"-gene heatmap"),
                     filename = paste0("step7_module_",module,"_Gene-heatmap.pdf"))
  
}
if(T){
  ### ÌáÈ¡¸ÐÐËÈ¤Ä£¿é»ùÒòÃû
  gene <- colnames(datExpr) 
  inModule <- moduleColors==module
  modgene <- gene[inModule]
  
  ### Ä£¿é¶ÔÓ¦µÄ»ùÒò¹ØÏµ¾ØÕó
  TOM <- TOMsimilarityFromExpr(datExpr,power=power)
  modTOM <- TOM[inModule,inModule]
  dimnames(modTOM) <- list(modgene,modgene)
  
  ### É¸Ñ¡Á¬½Ó¶È×î´óµÄtop100»ùÒò
  nTop = 100
  IMConn = softConnectivity(datExpr[, modgene]) #¼ÆËãÁ¬½Ó¶È
  top = (rank(-IMConn) <= nTop) #Ñ¡È¡Á¬½Ó¶È×î´óµÄtop100
  filter_modTOM <- modTOM[top, top]
  
  # for visANT
  vis <- exportNetworkToVisANT(filter_modTOM,
                               file = paste("step8_visANTinput-",module,".txt",sep = ""),
                               weighted = T,threshold = 0)
  # for cytoscape
  cyt <- exportNetworkToCytoscape(filter_modTOM,
                                  edgeFile = paste("step8_CytoscapeInput-edges-", paste(module, collapse="-"), ".txt", sep=""),
                                  nodeFile = paste("step8_CytoscapeInput-nodes-", paste(module, collapse="-"), ".txt", sep=""),
                                  weighted = TRUE,
                                  threshold = 0.35,  #weightedÈ¨ÖØÉ¸Ñ¡ãÐÖµ£¬¿Éµ÷Õû
                                  nodeNames = modgene[top], 
                                  nodeAttr = moduleColors[inModule][top])
}
