# Supplementary material for: Mining of co-expression genes in response to cold stress at maize (Zea mays L.) germination and sprouting stages by weighted gene co-expression networks analysis
Source: PeerJ. 2025 Mar 11;13:e19124. doi: 10.7717/peerj.19124 (PMC11908442; doi:10.7717/peerj.19124)
Supplement: Supplemental Information 13 [file peerj-13-19124-s013.r]

##############################################
#####         All Rights Reserved       ######
#####   Beijing PlantTech Technologies  ######
#####     Email:tech@planttech.com.cn   ######
##############################################

#============²îÒì»ùÒòIDÔ¤´¦Àí=======================
# ÒÑÖª²îÒì»ùÒòID¼°ËùÓÐ»ùÒòÁÐ±í£¬ÈçBra021453£¬Zm00001d000665µÈµÈ
# ÐèÒªÏÈ½«¸ÃID×ª»»ÎªKEGGÌØÓÐµÄ±àºÅÐÎÊ½£¬ÈçK11532£¬K01835µÈ
# ×ª»»·½·¨£ºÕûÀíËùÓÐ»ùÒòµÄÐòÁÐ£¨°±»ùËáÐòÁÐ£¬fasta¸ñÊ½£©£¬ÉÏ´«ÖÁhttps://www.kegg.jp/ghostkoala/¼´¿É×ª»»
# µÃµ½ËùÓÐ»ùÒòµÄKEGG IDÖ®ºó£¬ÔÙÊ¹ÓÃExcelµÄvlookup¹¦ÄÜ£¬½«²îÒì»ùÒò¶ÔÓ¦µÄKEGG IDÆ¥Åä³öÀ´
#====================================================

#===Î´°²×°R2HTMLµÄ£¬ÏÈÊ¹ÓÃÒÔÏÂÃüÁî°²×°R2HTML===
options("repos" = c(CRAN="https://mirrors.tuna.tsinghua.edu.cn/CRAN/"))
options(BioC_mirror="https://mirrors.tuna.tsinghua.edu.cn/bioconductor")
if (!requireNamespace("R2HTML", quietly = TRUE))   install.packages('R2HTML',update=F)


#===¼ÓÔØR2HTMLÈí¼þ°ü£¬ÉèÖÃ¹¤×÷Ä¿Â¼=================
library('R2HTML')
rm(list=ls())
setwd('E:/H:/3/RÏà¹Ø/RÏà¹ØÎÄ¼þ/KEGG R')

#==============Éè¶¨¶ÁÈëÓëÊä³öµÄÎÄ¼þÃû³Æ============
pathwayfile="kegg.pathway.id"  #²»±ä
allfile="all.txt"         # ËùÓÐ»ùÒòµÄID
degfile="deg1.txt"             # ²îÒì»ùÒòµÄID

outfile="kegg.enrichment"   #Êä³öÎÄ¼þ

#==========¶ÁÈëÎÄ¼þ===============================
pathinfo=read.delim(pathwayfile,header=T,sep="\t",stringsAsFactors = F)
#È¡ËùÓÐµÄpathwayÐÅÏ¢
pathway=unique(pathinfo[,c('PID','PATHWAY')])
#¶ÁÈ¡±³¾°»ùÒò£¨ËùÓÐ×¢ÊÍµ½KEGGµÄ»ùÒò£©ºÍ²îÒì»ùÒòÁÐ±í£¬ÒÔKºÅ±íÊ¾
allgene=read.delim(allfile,header=F,sep="\t",stringsAsFactors = F)
deggene=read.delim(degfile,header=F,sep="\t",stringsAsFactors = F)
allgene=unique(allgene$V1)
deggene=unique(deggene$V1)

#=======½«»ùÒòÓëPathwayÖÐÓÐ×¢ÊÍµÄ»ùÒòÈ¡½»¼¯========
deginfo=pathinfo[pathinfo[,1]%in%deggene,]
allinfo=pathinfo[pathinfo[,1]%in%allgene,]
k=length(unique(deginfo[,1]))  #²îÒì»ùÒò×ÜÊý
N=length(unique(allinfo[,1]))  #×Ü»ùÒòÊý

#=========¶ÔÃ¿¸öÍ¨Â·»ùÓÚ³¬¼¸ºÎ·Ö²¼¼ÆËã¸»¼¯pÖµ=======
p<-data.frame()
urlColor<-NULL # used to color the genes in pathway
geneLink<-NULL # used to set hyperlink to DEGs in pathway
for (i in seq(1,nrow(pathway))) {
  pid=pathway[i,'PID']
  allInPath=allinfo[allinfo[,'PID']%in%pid,]
  m=length(unique(allInPath[,1]))  #¸ÃPathway»ùÒò×ÜÊý
  degInPath=deginfo[deginfo[,'PID']%in%pid,]
  x=length(unique(degInPath[,1]))  #¸ÃPathwayÖÐ²îÒì»ùÒòÊý
  p[i,1]=x
  p[i,2]=m
  p[i,3]=phyper(x-1,m,N-m,k,lower.tail=FALSE)  #lower.tail=FALSE,¼ÆËãµÄÊÇP[X>(x-1)]µÄ¸ÅÂÊ
  
  urlColor[i]=apply(as.matrix(paste("/",t(degInPath[,1]),'%09red',sep="")),2,paste,collapse="")
  Link=paste('<a href=', shQuote(paste('https://www.kegg.jp/dbget-bin/www_bget?ko:',degInPath[,1],sep="")),'/','>', degInPath[,1],'</a>',sep="")
  if(x==0){
    geneLink[i]="--"
  }else{
    geneLink[i]=apply(as.matrix(Link),2,paste,collapse=", ")
  }
}

#============¼ÆËãFDR£¬ÕûÀí½á¹û==============
fdr=p.adjust(p[,3],method="BH")
output=cbind(pathway,p,fdr)
colnames(output)=c('ID','Pathway','DEGsInPathway','GenesInPathway','Pvalue','FDR')

ind=order(output[,"Pvalue"])#°´ÕÕPÖµ´ÓÐ¡µ½´ó¶Ô½á¹ûÅÅÐò
output=output[ind,]       #ÓÃÓÚÊä³öµ½±í¸ñÎÄ¼þ
urlColor=urlColor[ind]
DEGs=geneLink[ind]

output2=cbind(output,DEGs) #ÓÃÓÚÊä³öµ½HTMLÎÄ¼þ

#==============µ¼³öµ½±í¸ñÎÄ¼þ================
write.table(output,file=paste(outfile,".xls",sep=""),quote = F,row.names = F,col.names = T,sep="\t")

#==============µ¼³ö½á¹ûµ½HTMLÎÄ¼þ============
urlTitles <- output[,'ID']
url=paste('https://www.genome.jp/kegg-bin/show_pathway?',gsub("ko", "map", urlTitles),urlColor,sep="")

htmlOUT <- transform(output2, ID = paste('<a href = ', shQuote(url),'/','>', urlTitles, '</a>'))

target <- HTMLInitFile(Title = "KEGG Pathway Ernichment Results",outdir=getwd(),filename=outfile, BackGroundColor="#f8f8f8",useGrid = T,useLaTeX = F,HTMLframe = F)
write("<style>table{border-collapse:collapse;width:1280px;}a:link,a:visited {color: #3366FF;text-decoration: none; }a:hover,a:active {color: #ff3366;text-decoration: none; };</style>",target,append = T)
HTML(as.title("KEGG Pathway Ernichment Results"),file=target)
HTML(htmlOUT,file=target,innerBorder = 1,row.names = F,digits=3)
HTMLEndFile()
#============================================
